# Supplementary material for: Expression of Concern: Iron-Ascorbate-Mediated Lipid Peroxidation Causes Epigenetic Changes in the Antioxidant Defense in Intestinal Epithelial Cells: Impact on Inflammation
Source: PLoS One. 2022 Apr 14;17(4):e0267237. doi: 10.1371/journal.pone.0267237 (PMC9009708; doi:10.1371/journal.pone.0267237)
Supplement: S2 File — Each value is the percentage calculated from the densitometric ratio of gene of interest/GAPDH (using UN-SCAN-IT gel 6.1) in different test conditions normalized with the mean of the ratio of gene of interest to GAPDH in the control condition software using GraphPad Prism 5.01 Software. The graph represents MEANS +/- SEM, and the outlier values (data that exceed +/- 2 standard deviations, highlighted in blue in the S2 File) were excluded from the graph. (XLSX) [file pone.0267237.s002.xlsx]

## Sheet: Individual level data
GPX
GPX/GAPDH/mean of 3 Controls (%) FIGURE 6D
CONTROL			5'AZA			FER-ASC/5'-AZA			FER-ASC/TROLOX/5'-AZA			TROLOX/5'-AZA
Well=1	Well=2	Well=3	Well=1	Well=2	Well=3	Well=1	Well=2	Well=3	Well=1	Well=2	Well=3	Well=1	Well=2	Well=3
100	100	100	8.92	350.129	264.674	204.53	3.037	323.286	381.501	766.545	237.45	242.355	812.035	235.191	EXPERIENCE 1
100	100	100	10.523	363.101	263.102	206.621	4.025	327.592	388.728	786.236	248.327	241.329	847.582	273.027	EXPERIENCE 2
100	100	100	7.285	358.122	262.124	204.965	2.082	335.987	359.021	792.587	244.521	253.472	883.172	249.608	EXPERIENCE 3
			8.90933	357.117	263.3	205.372	3.048	328.955	376.417	781.789	243.433	245.719	847.596	252.609	MEAN
SOD2/GAPDH/mean of 3 Controls (%) FIGURE 6C
CONTROL			5'AZA			FER-ASC/5'-AZA			FER-ASC/TROLOX/5'-AZA			TROLOX/5'-AZA
Well=1	Well=2	Well=3	Well=1	Well=2	Well=3	Well=1	Well=2	Well=3	Well=1	Well=2	Well=3	Well=1	Well=2	Well=3
100	100	100	206.231		123.279	401.37	208.193	219.568	10259.3	278.564	264.412	265.842	4875.33	287.459	EXPERIENCE 1
100	100	100	212.632		120.984	378.29	213.816	225.638	15896	259.754	258.732	266.851	6842.73	278.23	EXPERIENCE 2
100	100	100	201.367		122.238	318.35	198.222	221.295	18557.8	241.934	280.337	268.469	6173.81	257.589	EXPERIENCE 3
			206.743		122.167	366.003	206.744	222.167	14904.3	260.084	267.827	267.054	5963.96	274.426	MEAN
